# Supplementary material for: An Efficient Approach to 2-CF3-Indoles Based on ortho-Nitrobenzaldehydes
Source: Molecules. 2021 Dec 4;26(23):7365. doi: 10.3390/molecules26237365 (PMC8658784; doi:10.3390/molecules26237365)
Supplement: Supplementary file 1 [file molecules-26-07365-s001.zip]

Archive with 1 entries (1 files):
- molecules-1485260-supplementary.pdf
